# Supplementary material for: A Comprehensive Review of Floor-Integrated Triboelectric Nanogenerators from Different Perspectives
Source: Sensors (Basel). 2026 Mar 25;26(7):2061. doi: 10.3390/s26072061 (PMC13075157; doi:10.3390/s26072061)
Supplement: Supplementary file 1 [file sensors-26-02061-s001.zip]

Archive with 3 entries (3 files):
- sensors-4134280-supplementary.pdf
- Video S1.mp4
- Video S2.mp4
